# Supplementary material for: Considering the Influence of Nonadaptive Evolution on Primate Color Vision
Source: PLoS One. 2016 Mar 9;11(3):e0149664. doi: 10.1371/journal.pone.0149664 (PMC4784951; doi:10.1371/journal.pone.0149664)
Supplement: S1 File — (FASTA) [file pone.0149664.s001.fasta]

>Eulemur rubriventer medium-long wavelength opsin gene, exon 5 and partial cds
gaggtgacacgcatggtggtggtgatgattatggcatactgtgtctgctggggaccctacaccttctttgcatgcttcgctgctgcccaccctggctatgccttccaccctctgatggctgccctgccagcctactttgccaaaagtgccaccatctacaacccc
